# Supplementary material for: A Previously Unrecognized Molecular Landscape of Lynch Syndrome in the Mexican Population
Source: Int J Mol Sci. 2022 Sep 30;23(19):11549. doi: 10.3390/ijms231911549 (PMC9569652; doi:10.3390/ijms231911549)
Supplement: Supplementary file 1 [file ijms-23-11549-s001.zip]

Archive with 1 entries (1 files):
- ijms-1869836-supplementary.pdf
